# Supplementary material for: Virulence genes of Rickettsia rickettsii are differentially modulated by either temperature upshift or blood-feeding in tick midgut and salivary glands
Source: Parasit Vectors. 2016 Jun 10;9:331. doi: 10.1186/s13071-016-1581-7 (PMC4902979; doi:10.1186/s13071-016-1581-7)
Supplement: Additional file 1: Table S1. — Primers used in RT-qPCR analysis. (XLSX 13 kb) [file 13071_2016_1581_MOESM1_ESM.xlsx]

## Sheet: Additional file 1
	CDS	Gene annotation	Oligonucleotide sense	Oligonucleotide antisense
	A1G_00810	type IV secretion system protein VirB3	CGCCGATGATATTTGGAGTAA	CAAAGCAGCTGCAATGAATAA
	A1G_02240	type IV secretion system component VirD4	AGATGCAAGCTGGGCTAATC	GAACCCGTCTGCAACAAAAT
	A1G_02210	type IV secretion system component virB8 protein	ATCCGGCGAATATTTTATTGA	TCGTGCATATTAAAAGCAGAAGA
	A1G_02225	type IV secretion system component virB9 protein precursor	TGCATTTTGGCTTTCAATCA	TGCCAAAGGAGTTATTTTCCA
	A1G_02230	type IV secretion system component virB10 protein	CCGGCTTTAATATAGGGCTTG	CAATTGTTTTGCCGTAGCAC
	A1G_02235	type IV secretion system ATPase VirB11	GAGGCCTGTTTGCGTTTAAG	TGAACCGGGATGACCTGTAT
	A1G_06670	type IV secretion system component virB4 protein precursor	TACTGCGAACCGAGAAAGG	AATACGGTTTTGCCGGTTT
	A1G_00010	thioredoxin	TGCGGACCGTGTAAAATGT	GAAGGAGTGTTAGGATTTTCATCA
	A1G_00295	cell surface antigen-like protein Sca10	CCGGGACTACATGCTTCTGT	TGCTGCTAATTGTAGTGTTCTCAA
	A1G_00530	tRNA uridine 5-carboxymethylaminomethyl modification enzyme GidA	GAAATCGATGCACTTGATGG	TCTAGGTCCCCAAACTGCTG
	A1G_00545	stage 0 sporulation protein J	AATTTGCCGCAGTCTATTCAA	TCGGCTATTACTTCTGCATGTTC
	A1G_00615	preprotein translocase subunit SecB	CCGCATATTTCCGTTAATGC	ATCAATTTGAGGGCGTTGAT
	A1G_00685	elongation factor Ts	CGGTGCAGGTATGATGGAT	TGCAGCAGCAGCTAAACC
	A1G_00890	preprotein translocase subunit SecF	GGGGCTATGGCGATGTTATT	GTCATGCACTAAGGCGATCA
	A1G_00900	signal peptidase I	AGAGTGGGGGTCTTTTGCTT	CTTTCATAGACCCGGTTGGA
	A1G_01005	preprotein translocase subunit SecE	TGTTGCTTCAACGTTAGTAGTGG	GCCGATATTAAGCAAAAGCTG
	A1G_01150	outer membrane protein Omp1	TAGTCGGTACCGGGAAACTG	CGCCAAGTGATAACTCACGA
	A1G_01335	molecular chaperone DnaK	ATTGAAACTCTTGGCGGTGT	TTACGGCATGCTGGTTATCA
	A1G_01440	cell surface antigen-like protein Sca8	GCTCCTGTACTTAACGGTGCT	TGCTCGTTACGTCCTGTTTC
	A1G_01500	chaperone protein HscA	TCTCAATACTCCGGCACTTTTT	TGCAATTTCAGGGACTCTCA
	A1G_01505	co-chaperone HscB	ATGCCTTAAAGCGTGCTGA	GCTTAATTCTAGCGGCGAAA
	A1G_01525	glutaredoxin 3	AATATGCATGTTGGCGGTTG	CAGCAGGTGCAGTCGTCTT
	A1G_01545	DNA gyrase subunit A	GCTGGTTTTACCAAACCACTT	GCTATTATGCCGAACTTTGGT
	A1G_02035	heme exporter protein B	TGGAAGACGGAAGCTTAGAGT	AACAAAAACCAGCCCTATCG
	A1G_02285	CysQ protein	TCGATCCTATTGATGGGACA	ATATCAAGCCGATGGTTGG
	A1G_02295	ribose-5-phosphate isomerase B	TTGATACTCGGAGCAAAAACC	TAGGCGGGTGCTATGTCTG
	A1G_02435	alkaline protease secretion ATP-binding protein AprD	CACTTGGTGAAGCTACCGAAT	ATTCTTCATCATTCCCATTGC
	A1G_02555	thioredoxin peroxidase 1	ATTTGTCGGCAAAACTGCTC	TATCCCCTGCAGCATAATTG
	A1G_02675	outer membrane assembly protein	TAGATGCTTCACCTGCCACA	TAGGCGGTAAATCCGCAATA
	A1G_02785	site-specific tyrosine recombinase XerD	CGCGTTTAATCCGGTTCTTA	TTGAGAGCAATGTTCAAGTAACG
	A1G_02865	lysyl-tRNA synthetase	CCTGAAATGGTGGCACAGTA	GAGCGAAGCTTTGCATTCAT
	A1G_03290	DNA polymerase III subunit beta	GGCAACGCAAAAGAGGTTA	TCCAAATATTGCGGGTTAAA
	A1G_03300	leucyl-tRNA synthetase	TGGCAGTACATTTGGCAAGA	CATGGATTTTACCGGAAGGGA
	A1G_03490	succinate semialdehyde dehydrogenase	CGGCGGTAAAACTGTTGATA	AGCAACTACCGGACCGAATA
	A1G_03540	ATP-dependent protease La	AAAGCTCCAAATTGCCAGA	ATCCAAAAGTGCCATCTCG
	A1G_03790	cell surface antigen	TAACCAACCACTGCAACCTG	TTGCATGCTGCCTGATAAAG
	A1G_03930	translation initiation factor IF-3	ATGCACGGCGTCGTAAATA	TACAGACAGGGGGTACAGCA
	A1G_04200	ATP-dependent Clp protease proteolytic subunit	CGAGAAGGGGATGCGTTAT	AGGGTTTCTTGAGCATGGATT
	A1G_04750	cell division protein FtsL	ACTTTTGCCGGCTAGATTGG	TATATTTGGCCCTAACGGATCTT
	A1G_04855	preprotein translocase subunit SecA	AAACGCCAAATTTCATGAGC	TACCCCGTCCTGCCATATTA
	A1G_04935	preprotein translocase subunit YajC	GTGCCTGCAGAAACAAATTCT	TCGTGTTTCTTGTGGACGTAA
	A1G_04940	preprotein translocase subunit SecD	ATCTGCGTTTGCCACTATCC	CAACGGCAAAACCTTTGATT
	A1G_05085	patatin b1 precursor	CGATTTTACTGGAGGGACCA	TTGCGCTGCACTGAATAAAG
	A1G_05210	nitrogen regulation protein NtrY	GACGAGAATCCGGGAAAATA	TATTAGCTCAGGCGGGAATC
	A1G_05315	chaperonin GroEL	TTTTGGAGCCATCCATTACC	GGTCGGCGACTATCCATATCT
	A1G_05455	preprotein translocase subunit SecY	AATTTATGGAGGCGAAGCAA	ATTAGCAAGCGTAGCAGGAAA
	A1G_05630	cold shock-like protein	TTTGTACACAAATCAGCCGTAGA	CAGCATAGGCTTTTCCTTGC
	A1G_05810	methionyl-tRNA synthetase	GCGTTTTCATGCCGTCTATT	AATTTTCTGCCCATCATTCG
	A1G_05960	bicyclomycin resistance protein	GGGATATCATCGGTTGCAG	AGGGCAATAGTGCCGTTTA
	A1G_06030	cell surface antigen-like protein Sca5	TGGTGCAGGATTACAAGGAA	AGTAGTACCGCCGCCTAAAA
	A1G_06145	ribonuclease H	GTGCGCCGCTTTTACTACTT	CCCCGTTTGATATTTTACGC
	A1G_06165	DNA polymerase III subunit epsilon	ACAACAAGGTCATCGAATCGT	AGCCTCAAACGGCATATCTC
	A1G_06915	cell surface antigen-like protein Sca13	GCAGTACTTCAAAAGTGGGTGAT	TCCTTAAATTTTATGTCGCCAAC
	A1G_07055	ferredoxin	CACCGGGGTTAATAGAATGG	ATTTATCGGCATCAGGCAAA
	A1G_07170	type II citrate synthase	ATGGGTTTTGGTCATCGTGT	GTTGTCTAGCTGCCCGAGTT
	A1G_07355	antitoxin of toxin-antitoxin system StbD	GCCAGCTGAATTATATGAGCA	AACCGCTATTGCCTTTTCTT
	A1G_07375	DNA-damage-inducible protein J	AGCAGCTTTAGTGCTTGCTG	GTGGTTCAAACGGCAATG
	A1G_07470	DNA mismatch repair protein	CCTTACTGCGTCAAATGGAAA	CGTCCAAATAAGCGTTCGAT
	RrIowa_1080	arp2/3 complex activation protein	GGAAAATCAACCACGTCCTTC	TGCAACCGGTTTTCCTGTAT
	A1G_01255	ankyrin repeat-containing protein	ATGATGCTAGCCGCAGAAAG	AGGGAAGTCATTCCGGTTTT
	A1G_02955	ankyrin repeat-containing protein	CCCAGAAAACAAAAGTACCATACA	CTCTAAAGCAGTATCACCATTCTCA
	A1G_02960	ankyrin repeat-containing protein	GGCAGAGCGGTTAATAAAACA	TTTTAAGCGCTGTAATCTGTCAA
	A1G_04850	ankyrin repeat-containing protein	ATACCTTTGCATGCGGTTG	TGCGTTGATATCAGCACCAT
	A1G_00070	ankyrin repeat-containing protein	TATTAAGCTGCTGCCACCTG	ATTCCCTTACCTCGGCAAAT
	A1G_00075	ankyrin repeat-containing protein	ATCAATCCGATGAGGATGGT	AGCCTCGTCAGACATCTTGG
	A1G_00180	hypothetical protein A1G_00180	TCAGGTACAATGGTAGGTGTCG	GCCGGCAATCATTCCTATTA
	A1G_01755	hypothetical protein A1G_01755	AGCGGGAATCCAACAATTA	GTCATTCCTGCGAAAGCA
	A1G_02360	hypothetical protein A1G_02360	CCGCTTTCTGGGTTGTCA	AGATGGTTTGTCGGTTCGTC
	A1G_02385	hypothetical protein A1G_02385	CAAAAATCCGGTAAAGCTCCT	TATAGTTGTGCCGTCATCCATA
	A1G_03000	hypothetical protein A1G_03000	GCTTGGTGAATCGACCTTATT	GATAAAGGCGTATTTGCCTCA
	A1G_03005	hypothetical protein A1G_03005	TCCTAATGATGGGAAGTGTCA	AATTAGTGTCGGTAAAGCGGTAA
	A1G_03155	hypothetical protein A1G_03155	CACTAGAAGTTCCGCCTCATT	CCTTCATTAAATTCACCTTGTCC
	A1G_03375	hypothetical protein A1G_03375	ACTTAAATTTGTATGGGTGCTAAAA	TGCCCAATGATAAAACTGGA
	A1G_03445	hypothetical protein A1G_03445	TAGATTCGCTGGTCGTGGT	TGCTATTCTAGGCTCTTTTTCTGA
	A1G_03570	hypothetical protein A1G_03570	CCGCAGAAGCACAAAAATTA	TGCAAATAGCCCTGCTAATG
	A1G_04280	hypothetical protein A1G_04280	GGTACAATAACAGGCGGGAAT	CGCGGGAATGACATAAAGA
	A1G_04915	hypothetical protein A1G_04915	AGGTGCCGAGCTTTATCTAACC	CACGGTTGCACCTAAAATTACA
	A1G_04930	hypothetical protein A1G_04930	GTTGGAAGCCAAGTAAGTGGT	CCTTTGATACTTCAAGCTTTGG
	A1G_05165	hypothetical protein A1G_05165	TTCTGATGAAGGTACAACTCCTGT	GGCTCCTGAATGACAAGAAAA
	A1G_06045	hypothetical protein A1G_06045	ACATCTCTTTCTACCGCTAAAATC	ACGCACGTCATCGAGGAAT
	A1G_06100	hypothetical protein A1G_06100	CACAAATGCGTCAGTCAGGT	GTAAAAAGCTTAGGCGCTTCG
	A1G_06350	hypothetical protein A1G_06350	GCAAGGTGCAGGTCAAGAT	AGTTAGCTGAGCTGTGAGGACA
	A1G_06440	hypothetical protein A1G_06440	TGCACGTAAAATGGGAAAGT	GACAGGGACGATGTCCTAAAA
	A1G_06745	hypothetical protein A1G_06745	GGGTTCTTGGGTGGATTGT	ACCGATGGCAACACGAAG
	A1G_07480	hypothetical protein A1G_07480	TTGGAGAAGTAGGTGATTTTGG	TGGTAAACTCCGCTACCTTTTT
