# Supplementary material for: Virulence genes of Rickettsia rickettsii are differentially modulated by either temperature upshift or blood-feeding in tick midgut and salivary glands
Source: Parasit Vectors. 2016 Jun 10;9:331. doi: 10.1186/s13071-016-1581-7 (PMC4902979; doi:10.1186/s13071-016-1581-7)
Supplement: Additional file 2: Table S2. — Transcriptional level of Rickettsia rickettsii genes in salivary glands of ticks exposed to temperature upshift, blood-feeding or both stimuli simultaneously. (XLSX 16 kb) [file 13071_2016_1581_MOESM2_ESM.xlsx]

## Sheet: Additional file 2
			Salivary gland
			Temperature upshift				Blood-feeding				Temperature upshift + Blood-feeding
			Female		Male		Female		Male		Female		Male
	Gene ID	Annotation	Fold change	p-value	Fold change	p-value	Fold change	p-value	Fold change	p-value	Fold change	p-value	Fold change	p-value
	A1G_00010	Thioredoxin	ns		1.71	0.0021	ns		ns		1.99	0.0003	2.01	0.0002
	A1G_00075	Ankyrin repeat-containing protein	ns		ns		ns		ns		2.95	0.016	2.39	0.0415
	A1G_00180	Hypothetical protein A1G_00180	ns		2.16	0.0027	1.57	0.0009	1.53	0.0178	1.88	0.0007	3.3	0.0002
	A1G_00295	Cell surface antigen-like protein Sca10	-2.33	0.0031	-2.22	0.0123	-3.45	0.0001	-2.44	0.0009	-8.33	0.0002	-5.56	0.0002
	A1G_00530	tRNA uridine 5-carboxymethylaminomethyl modification enzyme GidA	ns		ns		-2.38	0.0001	-2.08	0.0221	-1.85	0.0072	-2.17	0.0025
	A1G_00615	Preprotein translocase subunit SecB	ns		ns		-4.17	0.0001	-1.96	0.0221	-2.63	0.0122	-2.17	0.0277
	A1G_01005	Preprotein translocase subunit SecE	1.54	0.005	1.79	0.0009	ns		ns		1.55	0.0002	1.73	0.0002
	A1G_01255	Ankyrin repeat-containing protein	ns		ns		-1.92	0.0012	ns		ns		ns
	A1G_01335	Molecular chaperone DnaK	-1.72	0.0143	ns		-2.22	0.0002	-1.52	0.0144	-3.85	0.0002	-2.44	0.0013
	A1G_01440	cell surface antigen-like protein Sca8	ns		ns		-4.35	0.0001	-2.94	0.0009	-4	0.0002	-3.7	0.0002
	A1G_01505	Co-chaperone HscB	ns		1.84	0.0009	ns		ns		ns		1.93	0.0003
	A1G_01545	DNA gyrase subunit A	ns		ns		-2.7	0.0004	-2.22	0.0332	-2.08	0.03	ns
	A1G_01755	Hypothetical protein A1G_01755	7.09	0.0143	ns		ns		ns		14.7	0.0042	ns
	A1G_02210	Type IV secretion system component virB8 protein	ns		ns		ns		ns		2.44	0.0011	1.96	0.0013
	A1G_02385	Hypothetical protein A1G_02385	ns		ns		-1.89	0.0023	ns		-2.44	0.0015	ns
	A1G_02435	Alkaline protease secretion ATP-binding protein AprD	1.76	0.0471	ns		ns		ns		1.72	0.0242	ns
	A1G_02555	Thioredoxin peroxidase 1	ns		1.57	0.0154	1.74	0.0001	ns		2.32	0.0002	2.04	0.0002
	A1G_02785	Site-specific tyrosine recombinase XerD	ns		ns		-3.23	0.0001	-2.63	0.0018	-2.22	0.0007	-1.79	0.0052
	A1G_02865	Lysyl-tRNA synthetase	1.8	0.005	2.02	0.0099	ns		ns		1.55	0.0122	ns
	A1G_03000	Hypothetical protein A1G_03000	ns		ns		-4.55	0.0001	-3.23	0.0048	-3.85	0.0002	-2.22	0.0072
	A1G_03005	Hypothetical protein A1G_03005	2.02	0.005	ns		-3.03	0.0001	-2.04	0.0115	ns		ns
	A1G_03155	Hypothetical protein A1G_03155	ns		ns		-1.56	0.0012	ns		-2.22	0.0002	ns
	A1G_03300	Leucyl-tRNA synthetase	4.28	0.0036	2.04	0.0432	ns		ns		4.51	0.0002	2.02	0.0277
	A1G_03375	Hypothetical protein A1G_03375	3.69	0.033	ns		ns		ns		6.12	0.0007	ns
	A1G_03445	Hypothetical protein A1G_03445	ns		ns		-2.04	0.017	ns		ns		ns
	A1G_03540	ATP-dependent protease La	1.65	0.0143	ns		ns		ns		ns		ns
	A1G_03570	Hypothetical protein A1G_03570	ns		ns		-3.7	0.0012	ns		-2.94	0.0029	ns
	A1G_03790	Cell surface antigen	-1.89	0.0031	-2.5	0.0034	ns		ns		-2.7	0.0002	-2.5	0.0017
	A1G_04200	ATP-dependent Clp protease proteolytic subunit	ns		ns		-1.54	0.0023	ns		ns		ns
	A1G_04280	Hypothetical protein A1G_04280	ns		ns		-5.56	0.0004	ns		-3.85	0.0021	-3.45	0.0415
	A1G_04750	Cell division protein FtsL	ns		ns		-1.56	0.006	-1.56	0.0053	-1.92	0.0097	-1.52	0.0277
	A1G_04850	Ankyrin repeat-containing protein	ns		ns		-1.54	0.0783	ns		ns		ns
	A1G_04855	Preprotein translocase subunit SecA	ns		-1.54	0.029	ns		ns		ns		-1.56	0.0013
	A1G_04915	Hypothetical protein A1G_04915	ns		ns		-2	0.0079	ns		ns		ns
	A1G_04930	Hypothetical protein A1G_04930	ns		ns		ns		ns		ns		2.69	0.0002
	A1G_05085	Patatin b1 precursor	ns		ns		ns		-1.56	0.0036	ns		ns
	A1G_05165	Hypothetical protein A1G_05165	ns		ns		-5.88	0.0023	ns		-4.17	0.0047	ns
	A1G_05210	nitrogen regulation protein NtrY	ns		ns		-3.23	0.0001	-1.75	0.0053	-2.13	0.0122	-2.33	0.0009
	A1G_05315	Chaperonin GroEL	ns		ns		-3.45	0.0001	-2.04	0.0115	-2.78	0.0021	-2.44	0.0002
	A1G_05455	Preprotein translocase subunit SecY	2.94	0.005	ns		-1.64	0.0012	ns		1.79	0.0242	ns
	A1G_05960	Bicyclomycin resistance protein	ns		ns		-5.88	0.0001	-2.56	0.0036	-3.23	0.004	-3.45	0.0002
	A1G_06030	Outer membrane protein B (cell surface antigen sca5)	ns		ns		ns		ns		1.5892	0.0241837	ns
	A1G_06045	Hypothetical protein A1G_06045	ns		ns		-2	0.017	ns		ns		ns
	A1G_06100	Hypothetical protein A1G_06100	ns		ns		-4.35	0.0023	ns		ns		ns
	A1G_06165	DNA polymerase III subunit epsilon	ns		ns		ns		-1.52	0.0115	-1.54	0.0007	ns
	A1G_06350	Hypothetical protein A1G_06350	ns		ns		1.86	0.0002	ns		1.76	0.0015	2.43	0.0052
	A1G_06440	Hypothetical protein A1G_06440	ns		ns		-1.92	0.0103	ns		ns		ns
	A1G_06670	Type IV secretion system component virB4 protein precursor	1.69	0.0182	ns		ns		ns		2.06	0.0021	1.59	0.0005
	A1G_06745	Hypothetical protein A1G_06745	ns		ns		1.99	0.0001	ns		1.73	0.0015	2.02	0.0017
	A1G_06915	Cell surface antigen-like protein Sca13	ns		ns		-3.33	0.0047	ns		ns		ns
	A1G_07055	Ferredoxin	ns		ns		ns		ns		1.61	0.004	ns
	A1G_07170	Type II citrate synthase	-1.69	0.005	ns		ns		ns		-2	0.0005	-1.64	0.0277
	A1G_07355	Antitoxin of toxin-antitoxin system StbD	ns		ns		-2.13	0.006	-1.72	0.0115	ns		ns
	A1G_07375	DNA-damage-inducible protein J	ns		ns		-3.13	0.0001	ns		-2.56	0.0007	ns
	A1G_07470	DNA mismatch repair protein	ns		ns		1.64	0.0006	ns		ns		ns
	A1G_07480	Hypothetical protein A1G_07480	-1.54	0.0228	ns		2.68	0.0001	2.02	0.0053	1.73	0.0003	2.02	0.0005
	RrIowa_1080	Arp2/3 complex activation protein	-1.92	0.0137	ns		-2.17	0.0001	-2.22	0.0018	-4.17	0.0002	-3.03	0.0017
	ns, no significant differences in relation to control. Controls: unfed ticks at 25°C (G1) for temperature upshift and combined effects of temperature upshift and blood-feeding; unfed ticks at 35°C (G2) for blood-feeding. [Wilcoxon test p < 0.05 in multiple comparisons by the False Discovery Rate (FDR) method].
