# Supplementary material for: Virulence genes of Rickettsia rickettsii are differentially modulated by either temperature upshift or blood-feeding in tick midgut and salivary glands
Source: Parasit Vectors. 2016 Jun 10;9:331. doi: 10.1186/s13071-016-1581-7 (PMC4902979; doi:10.1186/s13071-016-1581-7)
Supplement: Additional file 3: Table S3. — Transcriptional level of Rickettsia rickettsii genes in midgut of ticks exposed to temperature upshift, blood-feeding or both stimuli simultaneously. (XLSX 17 kb) [file 13071_2016_1581_MOESM3_ESM.xlsx]

## Sheet: Additional file 3
			Midgut
			Temperature upshift				Blood-feeding				Temperature upshift + Blood-feeding
			Female		Male		Female		Male		Female		Male
	Gene ID	Annotation	Fold change	p-value	Fold change	p-value	Fold change	p-value	Fold change	p-value	Fold change	p-value	Fold change	p-value
	A1G_00075	Ankyrin repeat-containing protein	ns		ns		ns		ns		1.91	0.0087	ns
	A1G_00180	Hypothetical protein A1G_00180	ns		ns		1.88	0.0002	1.62	0.0012	1.96	0.0005	1.79	0.0013
	A1G_00295	Cell surface antigen-like protein Sca10	ns		ns		-4.55	0.0001	ns		-7.69	0.0001	ns
	A1G_00530	tRNA uridine 5-carboxymethylaminomethyl modification enzyme GidA	ns		-1.75	0.0351	-1.69	0.0119	-1.85	0.0012	ns		-3.23	0.0003
	A1G_00615	Preprotein translocase subunit SecB	ns		-2	0.031	ns		ns		ns		-2.5	0.0021
	A1G_00685	Elongation factor Ts	ns		ns		-2.13	0.0002	ns		-2	0.0001	ns
	A1G_00890	Preprotein translocase subunit SecF	ns		-1.96	0.0188	ns		1.54	0.0018	ns		ns
	A1G_00900	Signal peptidase I	ns		ns		ns		ns		1.65	0.0011	ns
	A1G_01005	Preprotein translocase subunit SecE	1.51	0.0036	1.62	0.0037	ns		ns		1.89	0.0001	1.82	0.0003
	A1G_01150	Outer membrane protein Omp1	ns		ns		-1.61	0.0001	ns		-1.59	0.0001	ns
	A1G_01255	Ankyrin repeat-containing protein	ns		ns		ns		-1.72	0.041	ns		ns
	A1G_01335	Molecular chaperone DnaK	-1.79	0.0176	ns		ns		ns		-2.7	0.0001	ns
	A1G_01440	Cell surface antigen-like protein Sca8	ns		-1.92	0.0368	-4.35	0.0001	-1.89	0.0012	-4.35	0.0001	-3.7	0.0003
	A1G_01500	Chaperone protein HscA	ns		ns		ns		ns		-1.59	0.0023	-2.08	0.0013
	A1G_01505	Co-chaperone HscB	ns		2.03	0.0024	ns		ns		ns		1.64	0.0059
	A1G_01545	DNA gyrase subunit A	ns		ns		-1.89	0.0193	-1.54	0.0344	-1.72	0.0368	ns
	A1G_01755	Hypothetical protein A1G_01755	4.29	0.0176	ns		ns		ns		6.6	0.0008	ns
	A1G_02210	Type IV secretion system component virB8 protein	ns		ns		2.53	0.0001	1.61	0.0003	2.83	0.0002	2.31	0.0079
	A1G_02225	Type IV secretion system component virB9 protein precursor	ns		ns		1.92	0.0001	1.62	0.0035	ns		ns
	A1G_02230	Type IV secretion system component virB10 protein	ns		ns		ns		2.11	0.0002	ns		1.77	0.0003
	A1G_02235	Type IV secretion system ATPase VirB11	ns		-1.89	0.0018	2.26	0.0001	2.38	0.0002	1.94	0.0002	ns
	A1G_02240	Type IV secretion system component VirD4	ns		ns		ns		ns		ns		1.89	0.0035
	A1G_02285	CysQ protein	ns		-1.72	0.0009	ns		ns		ns		ns
	A1G_02295	Ribose-5-phosphate isomerase B	ns		ns		ns		-1.56	0.041	ns		ns
	A1G_02385	Hypothetical protein A1G_02385	ns		ns		-1.59	0.0092	-1.92	0.0113	-1.92	0.0149	-2.22	0.0006
	A1G_02435	Alkaline protease secretion ATP-binding protein AprD	ns		ns		1.54	0.0193	ns		1.81	0.0008	ns
	A1G_02555	Thioredoxin peroxidase 1	ns		ns		1.83	0.0001	ns		2.13	0.0001	2.29	0.0003
	A1G_02785	Site-specific tyrosine recombinase XerD	ns		ns		-3.13	0.0012	-1.82	0.0002	-2.13	0.0307	-3.45	0.0003
	A1G_02955	Ankyrin repeat-containing protein	ns		ns		ns		-1.64	0.0244	ns		ns
	A1G_02960	Ankyrin repeat-containing protein	-1.67	0.0119	-1.89	0.0228	ns		ns		ns		-1.75	0.0225
	A1G_03000	Hypothetical protein A1G_03000	ns		ns		-5.88	0.0005	-3.03	0.0002	-3.57	0.0049	-2.17	0.0035
	A1G_03005	Hypothetical protein A1G_03005	ns		ns		-2.78	0.0052	-1.85	0.0012	-1.96	0.0011	-3.03	0.001
	A1G_03155	Hypothetical protein A1G_03155	ns		ns		-1.85	0.0001	ns		-2.56	0.0001	ns
	A1G_03290	DNA polymerase III subunit beta	ns		ns		ns		ns		4.21	0.036	ns
	A1G_03300	Leucyl-tRNA synthetase	1.92	0.019	ns		1.72	0.0003	ns		3.31	0.0001	ns
	A1G_03375	Hypothetical protein A1G_03375	ns		ns		3.31	0.0052	ns		5.59	0.0017	ns
	A1G_03490	Succinate semialdehyde dehydrogenase	-1.64	0.0036	-2	0.0024	ns		ns		ns		-1.56	0.044
	A1G_03570	Hypothetical protein A1G_03570	ns		-2.33	0.0471	-2	0.0193	-1.72	0.0344	-1.89	0.0307	-4	0.0003
	A1G_03790	Cell surface antigen	-1.72	0.0036	-2.86	0.0123	ns		1.51	0.0025	-2.08	0.0001	-1.89	0.0059
	A1G_03930	Translation initiation factor IF-3	ns		ns		1.56	0.0008	2.05	0.0002	1.65	0.0008	ns
	A1G_04200	ATP-dependent Clp protease proteolytic subunit	ns		ns		ns		ns		ns		-1.61	0.0133
	A1G_04280	Hypothetical protein A1G_04280	ns		ns		-10	0.0001	-1.82	0.0244	-5.88	0.0001	-5.26	0.0003
	A1G_04750	Cell division protein FtsL	ns		ns		ns		ns		-1.64	0.0066	-1.79	0.0059
	A1G_04850	Ankyrin repeat-containing protein	ns		ns		ns		ns		ns		-2.13	0.0353
	A1G_04915	Hypothetical protein A1G_04915	ns		ns		ns		-1.69	0.0344	ns		-2.63	0.0048
	A1G_04930	Hypothetical protein A1G_04930	ns		ns		ns		ns		ns		1.97	0.0025
	A1G_04935	Preprotein translocase subunit YajC	ns		ns		ns		1.55	0.0003	1.51	0.0023	3	0.0003
	A1G_05085	Patatin b1 precursor	ns		ns		-1.79	0.0001	ns		-1.89	0.0001	ns
	A1G_05165	Hypothetical protein A1G_05165	ns		ns		ns		ns		ns		-5.56	0.0133
	A1G_05210	Nitrogen regulation protein NtrY	ns		-2.17	0.0143	-2.94	0.0005	-1.75	0.0012	-2.27	0.0011	-3.85	0.0003
	A1G_05315	Chaperonin GroEL	ns		ns		-2	0.0038	ns		ns		ns
	A1G_05455	Preprotein translocase subunit SecY	ns		-1.89	0.0018	ns		ns		ns		-1.54	0.0058
	A1G_05630	Cold shock-like protein	ns		ns		ns		ns		ns		2.95	0.0106
	A1G_05810	Methionyl-tRNA synthetase	ns		ns		ns		ns		1.63	0.0001	ns
	A1G_05960	Bicyclomycin resistance protein	ns		-2	0.0385	-5.26	0.0027	-1.85	0.001	-3.45	0.0066	-3.7	0.0003
	A1G_06030	Outer membrane protein B (cell surface antigen sca5)	ns		ns		ns		2.86842	0.000221914	1.95274	9.86286e-05	3.93372	0.00133149
	A1G_06045	Hypothetical protein A1G_06045	ns		ns		ns		ns		ns		-2.13	0.0298
	A1G_06100	Hypothetical protein A1G_06100	ns		ns		ns		-2.63	0.0244	-1.89	0.0307	-4.55	0.0025
	A1G_06670	Type IV secretion system component virB4 protein precursor	ns		ns		1.97	0.0001	1.51	0.0048	2.17	0.0001	ns
	A1G_06745	Hypothetical protein A1G_06745	ns		ns		2.08	0.0001	1.71	0.0003	1.96	0.0001	2.4	0.0019
	A1G_06915	Cell surface antigen-like protein Sca13	ns		ns		2.57	0.0247	ns		ns		-4.17	0.0477
	A1G_07055	Ferredoxin	ns		ns		1.74	0.0002	ns		1.71	0.0003	ns
	A1G_07170	Type II citrate synthase	-1.54	0.0236	-2.94	0.0009	ns		1.76	0.0002	ns		-1.67	0.0133
	A1G_07355	Antitoxin of toxin-antitoxin system StbD	ns		ns		ns		-1.79	0.0066	ns		-3.03	0.0048
	A1G_07375	DNA-damage-inducible protein J	ns		ns		-4.55	0.0001	ns		-4	0.0001	ns
	A1G_07470	DNA mismatch repair protein	-1.64	0.0488	-2.63	0.0024	1.91	0.0003	ns		ns		ns
	A1G_07480	Hypothetical protein A1G_07480	-1.64	0.019	-1.59	0.0385	3.3	0.0001	2.14	0.0002	2.01	0.0005	ns
	RrIowa_1080	Arp2/3 complex activation protein	-1.67	0.029	ns		-2.56	0.0001	ns		-4.17	0.0001	-1.79	0.0014
	ns, no significant differences in relation to control. Controls: unfed ticks at 25°C (G1) for temperature upshift and combined effects of temperature upshift and blood-feeding; unfed ticks at 35°C (G2) for blood-feeding. [Wilcoxon test p < 0.05 in multiple comparisons by the False Discovery Rate (FDR) method].
